# Supplementary material for: Influence of different primary surgical techniques on long-term intraocular pressure and medication in glaucoma after congenital cataract surgery
Source: PLoS One. 2023 Jul 5;18(7):e0286318. doi: 10.1371/journal.pone.0286318 (PMC10321617; doi:10.1371/journal.pone.0286318)
Supplement: S1 Table — (XLSX) [file pone.0286318.s001.xlsx]

## Sheet: Tabelle1
Number	Pat_ID	Age (jears)	Sex	OP_1ProbeTO_ 2.360°TO_3Cyclodes	Side_1R_2L	Number of Meds_AT_preOP	IOP_Perkins_preOP	Cornea_D_hor_preOP	Cornea_D_ver_preOP	Pachy_preOP	AL_prOP	IOP_1 year	Meds_1 year	IOP_2 years	Meds_2 years	OP_2_OP_1ProbeTO_ 2360°TO_3Cyclodes_4Drainage Implant	IOP_Perkins_preOP2	IOP_1M	Meds_1M	IOP_3M	Meds_3M	IOP_6M	Meds_6M	IOP_12M	Meds_12M	IOP_24M	Meds_24M	IOP_last follow up	Meds_last follow up
1	Cyclodes_1	9	M	3	2	0	20									3	40	20	0									21	0
2	Cyclodes_5	0 (3M)	F	3	1	0										0										33	0	21	5
3	Cyclodes_2	11	M	3	2	3	25									0		12	0									12	3
4	Probe_1	2	M	1	2	0	13	12	11.3	692	23.76	12	0	16	0	0	16							13	0	15	0	20.8	2
5	Probe_2	8	M	1	1	4	36	11	10	625	20.01					0												32	0
6	Cyclodes_6	8	F	3	2	3	11			850	20.3	17		23	0	1	34	10	0									35	3
7	Probe_3	8	F	1	1	0	42	11.5	11	750	22.49	20.5	3	17	3	0	22	28	0	18	2	16	2	20	3	17	3	17	3
8	Cyclodes_3	8	M	3	2	0	43	10.2	10.2		24.37	30				0				30	4							35	4
9	Probe_4	11	M	1	2	0	22				23.09	10	0	12	0	0				10	0			10	0	12	0	14	0
10	Probe_5	11	M	1	1	4	23	10.6		731	23.17	10	0	10	0	0				12	0	13	0	10	0	10	0	12	0
11	360°-TO_1	10	F	2	2	3	25	10	9	656	19.87	20	3	15	3	0				20	0	14	0	14	0	10	1	10	1
12	Probe_6	5	F	1	1	3	28	10.5	10.5		21	17	0	30	0	3	40											9	0
13	Cyclodes_7	1	F	3	2	2										0
14	Probe_7	2	F	1	1	0	30				22.4	20	2	20	2	1	28							20	2	20	2	14	2
15	Cyclodes_4	1	M	3	1	0	21	12.5	12	677	23.06	10	1	15	2	4	10					10	0					15	2
16	360°-TO_2	3	M	2	2	3	24	12.5	12	754	23.23	11.2	0	13.1	0	0		9	0			22	0	15	0	13	0	13.1	0
17	360°-TO_3	3	M	2	1	4	17	12	12	731	22.52	15.6	0	14.3	0	0						17	0	18	0	14	0	14.3	0
18	Probe_8	5	F	1	1	3	21	12	11.5	643	22.25	25	0	17	1	4	38	33	3			25	0	17	1	16	0	16	0
19	360°-TO_4	13	F	2	2	3	23					12	0			0												19	1
20	360°-TO_5	6	F	2	2	3	38	11	11	738	21.85	15	3			anterior chamber Bleeding		14	0	19.8	0	19.8	3					15	3
21	360°-TO_6	1	F	2	2	3	24	12	12	533	21.97					0	6					6	0					6	0
